# Supplementary material for: Influence of Multiple Donor Renal Arteries on the Outcome and Graft Survival in Deceased Donor Kidney Transplantation
Source: J Clin Med. 2021 Sep 26;10(19):4395. doi: 10.3390/jcm10194395 (PMC8509629; doi:10.3390/jcm10194395)
Supplement: Supplementary file 1 [file jcm-10-04395-s001.zip]

Archive with 1 entries (1 files):
- jcm-1370771-supplementary.pdf
